# Supplementary material for: Simplified Generation of Biomedical 3D Surface Model Data for Embedding into 3D Portable Document Format (PDF) Files for Publication and Education
Source: PLoS One. 2013 Nov 15;8(11):e79004. doi: 10.1371/journal.pone.0079004 (PMC3829830; doi:10.1371/journal.pone.0079004)
Supplement: File S1 — MeVisLab network file of the image processing chain shown in Figure 4 (A). (MLAB) [file pone.0079004.s001.mlab]

// MDL v1 utf8
network  {
  watchlist = ""
}
module WEMSaveAsU3D {
  internal  {
    frame = "513 -83 128 56"
    moduleGroupName = ""
    windows  {
      window _default {
        geometry = "903 460 466 173"
        sizeHint = "466 173"
        wasOpen = yes
      }
      window _automatic {
        geometry = "597 254 500 600"
        sizeHint = "260 223"
        wasOpen = no
      }
    }
  }
  fields  {
    instanceName = WEMSaveAsU3D
    isProcessing = FALSE
    elapsedTime = 0.039000001
    autoApply = FALSE
    autoUpdate = FALSE
    autoClear = TRUE
    listenToFinishingNotifications = FALSE
    listenToRepaintNotifications = FALSE
    listenToSelectionChangedNotifications = FALSE
    defaultGroupName = DefaultGroup
    defaultShaderName = DefaultShader
    defaultMaterialName = DefaultMaterial
    defaultLightName = DefaultAmbientLight
    defaultMaterialAmbientColor = "0 0 0"
    defaultMaterialDiffuseColor = "0.75 0.75 0.75"
    defaultMaterialSpecularColor = "0.75 0.75 0.75"
    defaultMaterialEmissiveColor = "0 0 0"
    defaultMaterialTransparency = 0
    filename = D:/InventorSceneToU3D.u3d
    parseWEMDescription = TRUE
    inWEMValid = FALSE
    status = "WEM saved to U3D file."
  }
}
module WEMModify {
  internal  {
    frame = "625 161 112 64"
    moduleGroupName = ""
    windows  {
      window _default {
        geometry = "687 385 554 572"
        sizeHint = "517 572"
        wasOpen = no
      }
    }
  }
  fields  {
    instanceName = ModifySphere
    id = 0
    autoApply = TRUE
    autoUpdate = TRUE
    autoClear = FALSE
    removePreviousWEMs = TRUE
    overwriteLabelDescription = TRUE
    label = Sphere
    description = "U3DModelName=Scene;U3DColor=1.0 1.0 0.0 0.0"
    copyInputWEMs = TRUE
    listenToFinishNotifications = TRUE
    listenToRepaintNotifications = TRUE
    listenToSelectionChangedNotifications = TRUE
    forwardRepaintNotifications = TRUE
    forwardSelectionNotifications = TRUE
    triangulationMode = Strip
    WEMs = "1@"
    selectedWEMs = 1
    modifyFieldsValid = TRUE
    modifyAllPatches = TRUE
    scale = "1 1 1"
    translate = "0 0 0"
    center = FALSE
    rotation = "0 0 1 0"
    transformMatrix = "1 0 0 0
0 1 0 0
0 0 1 0
0 0 0 1"
    useTransformMatrix = FALSE
    mirrorFaces = FALSE
    triangulateFaces = FALSE
    closeBoundaries = FALSE
    setNodeColor = FALSE
    nodeColor = "1 1 1"
    setNodeAlpha = FALSE
    nodeAlpha = 1
    nodeValueMode = None
    nodeValue = 0
    clampNodeMinValue = FALSE
    minClampValue = 0
    clampNodeMaxValue = FALSE
    maxClampValue = 4095
  }
}
module WEMModify {
  internal  {
    frame = "433 161 96 64"
    moduleGroupName = ""
    windows  {
      window _default {
        geometry = "39 437 554 572"
        sizeHint = "517 572"
        wasOpen = no
      }
    }
  }
  fields  {
    instanceName = ModifyCube
    id = 0
    autoApply = TRUE
    autoUpdate = TRUE
    autoClear = FALSE
    removePreviousWEMs = TRUE
    overwriteLabelDescription = TRUE
    label = Cube
    description = "U3DModelName=Scene;U3DColor=1.0 0.0 0.0 0.0"
    copyInputWEMs = TRUE
    listenToFinishNotifications = TRUE
    listenToRepaintNotifications = TRUE
    listenToSelectionChangedNotifications = TRUE
    forwardRepaintNotifications = TRUE
    forwardSelectionNotifications = TRUE
    triangulationMode = Strip
    WEMs = "1@"
    selectedWEMs = 1
    modifyFieldsValid = TRUE
    modifyAllPatches = TRUE
    scale = "1 1 1"
    translate = "0 0 0"
    center = FALSE
    rotation = "0 0 1 0"
    transformMatrix = "1 0 0 0
0 1 0 0
0 0 1 0
0 0 0 1"
    useTransformMatrix = FALSE
    mirrorFaces = FALSE
    triangulateFaces = FALSE
    closeBoundaries = FALSE
    setNodeColor = FALSE
    nodeColor = "1 1 1"
    setNodeAlpha = FALSE
    nodeAlpha = 1
    nodeValueMode = None
    nodeValue = 0
    clampNodeMinValue = FALSE
    minClampValue = 0
    clampNodeMaxValue = FALSE
    maxClampValue = 4095
  }
}
module WEMInfo {
  internal  {
    frame = "757 45 88 56"
    moduleGroupName = ""
    windows  {
      window _default {
        geometry = "890 208 489 312"
        sizeHint = "489 312"
        wasOpen = no
      }
    }
  }
  fields  {
    instanceName = WEMInfo
    isProcessing = FALSE
    elapsedTime = 0
    autoApply = TRUE
    autoUpdate = TRUE
    autoClear = TRUE
    listenToFinishingNotifications = TRUE
    listenToRepaintNotifications = TRUE
    listenToSelectionChangedNotifications = TRUE
    WEMs = "4@Cube|5@Sphere"
    selectedWEMs = ""
    informationFieldsValid = FALSE
    globalInformationFieldsValid = TRUE
    globalNumNodes = 1622
    globalNumEdges = 4842
    globalNumFaces = 3212
    globalSurfaceArea = 36.5399974031251
    globalSurfaceVolume = 12.1728919223198
    globalCenter = "1.25 0 0"
    globalMinimum = "-1 -1 -1"
    globalMaximum = "3.5 1 1"
    globalSize = "4.5 2 2"
    globalRadius = 2.65753645318366
    numNodes = 0
    numEdges = 0
    numFaces = 0
    uniqueId = -1
    patchType = Unknown
    hasEdges = FALSE
    surfaceArea = 0
    surfaceVolume = 0
    label = ""
    description = ""
    boundingBoxMode = "Axis Aligned"
    center = "0 0 0"
    minimum = "0 0 0"
    maximum = "0 0 0"
    size = "0 0 0"
    radius = 0
    mainAxisCenter = "0 0 0"
    xMainAxis = "0 0 0"
    yMainAxis = "0 0 0"
    zMainAxis = "0 0 0"
    xExt = 0
    yExt = 0
    zExt = 0
    primitiveValueLists = ""
    selectedPrimitiveValueList = ""
    primitiveValueListValid = FALSE
    minPrimitiveValueList = 0
    maxPrimitiveValueList = 0
    meanPrimitiveValueList = 0
    stdPrimitiveValueList = 0
    rmsdPrimitiveValueList = 0
    primitiveValueListUnits = ""
    curveScaleFactor = 1
    selectedTab = 3
  }
}
module SoWEMConvertInventor {
  internal  {
    frame = "597 257 168 64"
    moduleGroupName = ""
  }
  fields  {
    instanceName = ConvertSphere
    renderCaching = AUTO
    boundingBoxCaching = AUTO
    renderCulling = AUTO
    pickCulling = AUTO
    progress = 1
    convertInfo = Ready
    autoApply = TRUE
    isProcessing = FALSE
  }
}
module WEMMerge {
  internal  {
    frame = "505 45 144 56"
    moduleGroupName = ""
    windows  {
      window _default {
        geometry = "697 489 300 131"
        sizeHint = "300 131"
        wasOpen = no
      }
      window _automatic {
        geometry = "597 254 500 600"
        sizeHint = "260 223"
        wasOpen = no
      }
    }
  }
  fields  {
    instanceName = WEMMerge
    id = 0
    autoApply = TRUE
    autoUpdate = TRUE
    autoClear = TRUE
    removePreviousWEMs = TRUE
    overwriteLabelDescription = FALSE
    label = ""
    description = ""
    copyInputWEMs = TRUE
    listenToFinishNotifications = TRUE
    listenToRepaintNotifications = TRUE
    listenToSelectionChangedNotifications = TRUE
    forwardRepaintNotifications = TRUE
    forwardSelectionNotifications = TRUE
    triangulationMode = Strip
  }
}
module SoWEMConvertInventor {
  internal  {
    frame = "397 257 168 64"
    moduleGroupName = ""
    windows  {
      window _default {
        geometry = "722 520 250 69"
        sizeHint = "250 69"
        wasOpen = no
      }
      window _automatic {
        geometry = "597 254 500 600"
        sizeHint = "260 223"
        wasOpen = no
      }
    }
  }
  fields  {
    instanceName = ConvertCube
    renderCaching = AUTO
    boundingBoxCaching = AUTO
    renderCulling = AUTO
    pickCulling = AUTO
    progress = 1
    convertInfo = Ready
    autoApply = TRUE
    isProcessing = FALSE
  }
}
module SoTranslation {
  internal  {
    frame = "545 453 112 56"
    moduleGroupName = ""
    windows  {
      window _default {
        geometry = "83 230 270 34"
        sizeHint = "270 34"
        wasOpen = no
      }
    }
  }
  fields  {
    instanceName = SoTranslation
    translation = "2.5 0 0"
  }
}
module SoSeparator {
  internal  {
    frame = "629 357 104 56"
    moduleGroupName = ""
  }
  fields  {
    instanceName = SoSeparator
    renderCaching = AUTO
    boundingBoxCaching = AUTO
    renderCulling = AUTO
    pickCulling = AUTO
  }
}
module SoSphere {
  internal  {
    frame = "685 461 88 56"
    moduleGroupName = ""
  }
  fields  {
    instanceName = SoSphere
    radius = 1
  }
}
module SoCube {
  internal  {
    frame = "441 453 80 56"
    moduleGroupName = ""
  }
  fields  {
    instanceName = SoCube
    width = 2
    height = 2
    depth = 2
  }
}
connections  {
  WEMSaveAsU3D.inWEM = WEMMerge.outWEM
  ModifySphere.inWEM = ConvertSphere.outWEM
  ModifyCube.inWEM = ConvertCube.outWEM
  WEMInfo.inWEM = WEMMerge.outWEM
  ConvertSphere.inScene = SoSeparator.self
  WEMMerge.inWEM = ModifyCube.outWEM
  WEMMerge.inWEM1 = ModifySphere.outWEM
  ConvertCube.inScene = SoCube.self
  SoSeparator.children = "SoTranslation.self SoSphere.self"
}
networkModel = ""
